# Supplementary material for: Age-Dependent Effects of Butyl Benzyl Phthalate Exposure on Lipid Metabolism and Hepatic Fibrosis in Mice
Source: Cells. 2025 Jan 16;14(2):126. doi: 10.3390/cells14020126 (PMC11764096; doi:10.3390/cells14020126)
Supplement: Supplementary file 1 [file cells-14-00126-s001.zip]

Archive with 1 entries (1 files):
- cells-3415737-supplementary.pdf
